# Supplementary material for: Comparative mitochondrial genomic analyses of three chemosynthetic vesicomyid clams from deep‐sea habitats
Source: Ecol Evol. 2018 Jun 27;8(15):7261–72. doi: 10.1002/ece3.4153 (PMC6106168; doi:10.1002/ece3.4153)
Supplement: Supplementary file 2 [file ECE3-8-7261-s002.xlsx]

## Sheet: Sheet1
Additional file 1 Annotation and organization of the mitochondrial genomes of Archivesica diagonalis, Ar. gigas and Ar. pacifica
	Archivesica sp.						Ar. gigas						Ar. pacifica
Gene	Position	Length (bp)	Start codon	Stop codon	Anticodon		Position	Length (bp)	Start codon	Stop codon	Anticodon		Position	Length (bp)	Start codon	Stop codon	Anticodon
nad6	45-524	480	ATG	TAA			31-510	480	ATG	TAA			1349-1828	480	ATG	TAG
nad4L	544-813	270	GTG	TAA			530-799	270	GTG	TAA			1848-2117	270	GTG	TAA
trnaG	814-878	65			UCC		800-863	64			UCC		2121-2189	69			UCC
nad2	952-1983	1032	ATG	TAA			936-1967	1032	ATG	TAG			2264-3295	1032	ATG	TAA
trnaD	1994-2055	62			GUC		1977-2038	62			GUC		3309-3370	62			GUC
trnaT	2056-2117	62			UGU		2039-2100	62			UGU		3371-3432	62			UGU
rrnS	2118-2996	879					2101-2979	879					3433-4317	885
trnaM	2997-3063	67			CAU		2980-3046	67			CAU		4318-4384	67			CAU
trnaC	3066-3127	62			GCA		3049-3110	62			GCA		4387-4449	63			GCA
trnaY	3135-3196	62			GUA		3116-3177	62			GUA		4458-4519	62			GUA
trnaS1	3205-3271	67			UCU		3186-3252	67			UCU		4527-4593	67			UCU
cox3	3273-4123	851	ATG	TA			3254-4104	851	ATG	TA			4595-5445	851	ATG	TA
trnaF	4124-4186	63			GAA		4105-4166	62			GAA		5446-5508	63			GAA
trnaA	4205-4269	65			UGC		4184-4249	66			UGC		5530-5595	66			UGC
cox1	4380-6185	1806	ATA	TAG			4358-6163	1806	ATG	TAA			5738-7543	1806	ATG	TAG
trnaP	6201-6264	64			UGG		6183-6246	64			UGG		7564-7628	65			UGG
cox2	6265-7311	1047	ATG	TAA			6247-7275	1029	ATG	TAA			7629-9023	1395	ATG	TAG
trnaR	7317-7381	65			UCG		7282-7346	65			UCG		9057-9121	65			UCG
cytb	7386-8519	1134	ATG	TAA			7351-8484	1134	ATG	TAA			9126-10259	1134	ATG	TAA
rrnL	8520-9740	1221					8485-9707	1223					10260-11485	1226
atp8	9741-9869	129	ATA	TAA			9708-9836	129	ATA	TAA			11501-11614	114	ATG	TAA
nad4	9886-11232	1347	ATG	TAG			9853-11199	1347	ATG	TAA			11631-12977	1347	ATA	TAA
trnaH	11253-11315	63			GUG		11220-11281	62			GUG		12998-13059	62			GUG
trnaE	11316-11376	61			UUC		11282-11343	62			UUC		13060-13119	60			UUC
trnaS2	11377-11439	63			UGA		11344-11406	63			UGA		13120-13182	63			UGA
atp6	11440-12153	714	ATG	TAA			11407-12120	714	ATG	TAA			13184-13897	714	ATG	TAA
nad3	12252-12572	321	ATT	TAA			12218-12538	321	ATT	TAA			13992-14315	324	GTT	TAA
trnaQ	12583-12649	67			UUG		12549-12615	67			UUG		14321-14387	67			UUG
trnaI	12653-12719	67			GAU		12620-12686	67			GAU		14392-14458	67			GAU
trnaK	12720-12786	67			UUU		12687-12753	67			UUU		14459-14525	67			UUU
trnaL2	12788-12850	63			UAA		12755-12817	63			UAA		14528-14591	64			UAA
nad1	12863-13762	900	ATA	TAG			12848-13729	882	ATA	TAG			14604-15503	900	ATA	TAG
trnaV	13779-13840	62			UAC		13746-13808	63			UAC		15523-15584	62			UAC
trnaN	13841-13902	62			GUU		13809-13870	62			GUU		15585-15646	62			GUU
nad5	13930-15603	1674	ATG	TAA			13898-15571	1674	ATA	TAA			15674-17347	1674	ATA	TAG
trnaL1	-	-					15586-15648	63			UAG		17377-17439	63			UAG
trnaW	-	-					-	-					17446-17510	65			UCA
