# Supplementary material for: Comparative mitochondrial genomic analyses of three chemosynthetic vesicomyid clams from deep‐sea habitats
Source: Ecol Evol. 2018 Jun 27;8(15):7261–72. doi: 10.1002/ece3.4153 (PMC6106168; doi:10.1002/ece3.4153)
Supplement: Supplementary file 3 [file ECE3-8-7261-s003.xlsx]

## Sheet: Sheet1
Additional file 2 Re-annotation and comparison of mitochondrial genome organizations of five previous sequenced vesicomyid species
	'Calyptogena' magnifica						Abyssogena mariana						Ab. phaseoliformis						Isorropodon fossajaponicum fossajaponicum						Phreagena okutanii
	Original a			Modified b			Original a			Modified b			Original a			Modified b			Original a			Modified b			Original a			Modified b
Gene	Position	Size (bp)		Position	Size (bp)		Position	Size (bp)		Position	Size (bp)		Position	Size (bp)		Position	Size (bp)		Position	Size (bp)		Position	Size (bp)		Position	Size (bp)		Position	Size (bp)
nad6	15366-15845	480		15366-15845	480		20-499	480		20-499	480		14958-15437	480		14958-15437	480		257-730	474		257-730	474		651-1130	480		651-1130	480
nad4L	15865-16134	270		15865-16134	270		518-787	270		518-787	270		15456-15725	270		15456-15725	270		748-1017	270		748-1017	270		1149-1418	270		1149-1418	270
trnaG	16138-16201	64		16138-16201	64		790-851	62		790-851	62		15728-15789	62		15728-15789	62		-	-		-	-		1419-1482	64		1419-1482	64
trnaL3	-	-		-	-		872-931	60		872-931	60		-	-		-	-		-	-		-	-		-	-		-	-
trnaS3	-	-		-	-		-	-		-	-		15810-15869	60		15810-15869	60		-	-		-	-		-	-		-	-
trnaM2	-	-		-	-		-	-		-	-		-	-		-	-		-	-		-	-		1506-1572	67		1506-1572	67
nad2	16274-17305	1032		16274-17305	1032		932-1963	1032		932-1963	1032		15870-16901	1032		15870-16901	1032		1158-2183	1026		1158-2183	1026		1578-2585	1008		1578-2585	1008
trnaD	17318-17379	62		17318-17379	62		1976-2036	61		1976-2036	61		16914-16974	61		16914-16974	61		2196-2258	63		2196-2258	63		2595-2656	62		2595-2656	62
trnaT	17380-17442	63		17380-17442	63		2037-2099	63		2037-2099	63		16975-17037	63		16975-17037	63		2259-2323	65		2259-2323	65		2657-2718	62		2657-2718	62
rrnS	17452-18386	935		17443-18326	884		2119-2980	862		2110-2981	872		17057-17918	862		17038-17919	882		2394-3254	861		2324-3255	932		2735-3595	861		2719-3596	878
trnaM	18327-18393	67		18327-18393	67		2982-3048	67		2982-3048	67		17920-17986	67		17920-17986	67		3256-3325	70		3256-3325	70		3597-3663	67		3597-3663	67
trnaC	18396-18457	62		18396-18457	62		3051-3117	67		3051-3117	67		17989-18050	62		17989-18050	62		3328-3391	64		3328-3391	64		3665-3726	62		3665-3726	62
trnaY	18466-18527	62		18466-18527	62		3124-3185	62		3124-3185	62		18057-18118	62		18057-18118	62		3398-3462	65		3398-3462	65		3735-3796	62		3735-3796	62
trnaS1	-	-		18537-18603	67		3193-3257	65		3193-3257	65		18126-18190	65		18126-18190	65		3467-3531	65		3467-3531	65		3806-3870	65		3806-3870	65
cox3	18506-19456	951		18605-19455	851		3260-4110	851		3260-4110	851		18193-19043	851		18193-19043	851		3534-4384	851		3534-4384	851		3873-4723	851		3873-4723	851
trnaF	19456-19518	63		19456-19518	63		4111-4173	63		4111-4173	63		19044-19106	63		19044-19106	63		4385-4447	63		4385-4447	63		4724-4786	63		4724-4786	63
trnaA	19537-19602	66		19537-19602	66		4190-4256	67		4190-4256	67		19123-19188	66		19123-19188	66		4448-4515	68		4448-4515	68		4803-4868	66		4803-4868	66
cox1	1-1806	1806		1-1806	1806		4493-6145	1653		4493-6145	1653		1-1653	1653		1-1653	1653		4801-6456	1656		4801-6456	1656		5130-6782	1653		5130-6782	1653
trnaN2							-	-		-	-		-	-		-	-		6610-6680	71		6610-6680	71		-	-		-	-
trnaP	1828-1891	64		1828-1891	64		6167-6230	64		6167-6230	64		1675-1738	64		1675-1738	64		7915-7982	68		7915-7982	68		6803-6866	64		6803-6866	64
cox2	1892-2983	1092		1892-2983	1092		6231-7379	1149		6231-7379	1149		1739-2878	1140		1739-2878	1140		7983-9170	1188		7983-9170	1188		6867-7883	1017		6867-7883	1017
trnaR	2997-3061	65		2997-3061	65		7418-7482	65		7418-7482	65		2917-2981	65		2917-2981	65		9203-9267	65		9203-9267	65		7890-7954	65		7890-7954	65
cytb	3065-4198	1134		3065-4198	1134		7487-8620	1134		7487-8620	1134		2986-4119	1134		2986-4119	1134		9272-10405	1134		9272-10405	1134		7959-9092	1134		7959-9092	1134
rrnL	4215-5433	1219		4199-5439	1241		8662-9857	1196		8621-9876	1256		4155-5350	1196		4120-5369	1250		10429-11627	1199		10406-11646	1241		9119-10309	1191		9093-10328	1236
atp8	5440-5553	114		5440-5553	114		9877-9990	114		9877-9990	114		5370-5483	114		5370-5483	114		11647-11763	117		11647-11763	117		10329-10445	117		10329-10445	117
nad4	5570-6916	1347		5570-6916	1347		9995-11353	1359		9995-11353	1359		5488-6846	1359		5488-6846	1359		11764-13122	1359		11764-13122	1359		10446-11804	1359		10446-11804	1359
trnaH1	6952-7013	62		6952-7013	62		11374-11435	62		11374-11435	62		6867-6927	61		6867-6927	61		13143-13203	61		13143-13203	61		11825-11885	61		11825-11885	61
trnaE	7013-7078	66		7014-7074	61		11436-11496	61		11436-11496	61		6928-6989	62		6928-6989	62		13204-13265	62		13204-13265	62		11886-11948	63		11886-11948	63
trnaS2	7074-7137	64		7075-7137	63		11497-11559	63		11497-11559	63		6990-7052	63		6990-7052	63		13266-13328	63		13266-13328	63		11949-12011	63		11949-12011	63
atp6	7138-7851	714		7138-7851	714		11560-12273	714		11560-12273	714		7053-7766	714		7053-7766	714		13330-14043	714		13330-14043	714		12012-12725	714		12012-12725	714
nad3	7974-8270	297		7947-8270	324		12370-12690	321		12370-12690	321		7863-8183	321		7863-8183	321		14142-14462	321		14142-14462	321		12823-13143	321		12823-13143	321
trnaQ	8286-8352	67		8286-8352	67		12702-12768	67		12702-12768	67		8195-8261	67		8195-8261	67		14475-14541	67		14475-14541	67		13154-13220	67		13154-13220	67
trnaI	8357-8423	67		8357-8423	67		12773-12838	66		12773-12838	66		8266-8331	66		8266-8331	66		14546-14612	67		14546-14612	67		13225-13291	67		13225-13291	67
trnaK	8424-8490	67		8424-8490	67		12839-12905	67		12839-12905	67		8332-8398	67		8332-8398	67		14613-14680	68		14613-14680	68		13292-13358	67		13292-13358	67
trnaL2	8492-8555	64		8492-8555	64		12907-12970	64		12907-12970	64		8400-8463	64		8400-8463	64		14682-14745	64		14682-14745	64		13360-13422	63		13360-13422	63
nad1	8556-9467	912		8556-9467	912	red	12971-13882	912		12971-13882	912		8464-9375	912		8464-9375	912		14749-15657	909		14749-15657	909		13423-14334	912		13423-14334	912
trnaV	9486-9547	62		9486-9547	62	red	13900-13961	62		13900-13961	62		9393-9454	62		9393-9454	62		15673-15734	62		15673-15734	62		14351-14413	63		14351-14413	63
trnaN1	9548-9609	62		9548-9609	62		13962-14023	62		13962-14023	62		9455-9516	62		9455-9516	62		15735-15795	61		15735-15795	61		14414-14475	62		14414-14475	62
nad5	9637-11310	1674		9637-11310	1674		14024-15724	1701		14024-15724	1701		9517-11217	1701		9517-11217	1701		15796-17496	1701		15796-17496	1701		14476-16176	1701		14476-16176	1701
trnaL1	11325-11387	63		11325-11387	63		15742-15804	63		15742-15804	63		11236-11298	63		11236-11298	63		17540-17601	62		17540-17601	62		16191-16252	62		16191-16252	62
trnaW	11391-11455	65		11391-11455	65		15806-15870	65		15806-15870	65		11300-11364	65		11300-11364	65		17604-17668	65		17604-17668	65		16253-16317	65		16253-16317	65
trnaH2	-	-		-	-		-	-		-	-		11452-11519	68		11452-11519	68		-	-		-	-		-	-		-	-
trnaK2	-	-		-	-		-	-		-	-		-	-		-	-		18307-18369	63		18307-18369	63		-	-		-	-
trnaG2	-	-		-	-		-	-		-	-		-	-		-	-		1-66	66		1-66	66		-	-		-	-
a original annotations on GenBank.
b Re-annotations in this study and the changes of gene size and position are indicated by red font.

## Sheet: Sheet2
nad6	20	499	20-499	480	ND6	14958	15437	14958-15437	480	ND6	257	730	257-730	474	ND6	651	1130	651-1130	480	nad6	15366-15845	480	15366-15845	480
nad4L	518	787	518-787	270	ND4L	15456	15725	15456-15725	270	ND4L	748	1017	748-1017	270	ND4L	1149	1418	1149-1418	270	nad4L	15865-16134	270	15865-16134	270
trnaG	790	851	790-851	62	tRNA-Gly	15728	15789	15728-15789	62				-	1	tRNA-Gly	1419	1482	1419-1482	64	trnaG	16138-16201	64	16138-16201	64
trnaL3	872	931	872-931	60				-	1				-	1				-	1	trnaL3
trnaS3			-	1	tRNA-Ser	15810	15869	15810-15869	60				-	1				-	1	trnaS3
trnaM2			-	1				-	1				-	1	tRNA-Met	1506	1572	1506-1572	67	trnaM2
nad2	932	1963	932-1963	1032	ND2	15870	16901	15870-16901	1032	ND2	1158	2183	1158-2183	1026	ND2	1578	2585	1578-2585	1008	nad2	16274-17305	1032	16274-17305	1032
trnaD	1976	2036	1976-2036	61	tRNA-Asp	16914	16974	16914-16974	61	tRNA-Asp	2196	2258	2196-2258	63	tRNA-Asp	2595	2656	2595-2656	62	trnaD	17318-17379	62	17318-17379	62
trnaT	2037	2099	2037-2099	63	tRNA-Thr	16975	17037	16975-17037	63	tRNA-Thr	2259	2323	2259-2323	65	tRNA-Thr	2657	2718	2657-2718	62	trnaT	17380-17442	63	17380-17442	63
rrnS	2119	2980	2119-2980	862	s-rRNA	17057	17918	17057-17918	862	s-rRNA	2394	3254	2394-3254	861	s-rRNA	2735	3595	2735-3595	861	rrnS	17452-18386	935	17443-18326	884
trnaM	2982	3048	2982-3048	67	tRNA-Met	17920	17986	17920-17986	67	tRNA-Met	3256	3325	3256-3325	70	tRNA-Met	3597	3663	3597-3663	67	trnaM	18327-18393	67	18327-18393	67
trnaC	3051	3117	3051-3117	67	tRNA-Cys	17989	18050	17989-18050	62	tRNA-Cys	3328	3391	3328-3391	64	tRNA-Cys	3665	3726	3665-3726	62	trnaC	18396-18457	62	18396-18457	62
trnaY	3124	3185	3124-3185	62	tRNA-Tyr	18057	18118	18057-18118	62	tRNA-Tyr	3398	3462	3398-3462	65	tRNA-Tyr	3735	3796	3735-3796	62	trnaY	18466-18527	62	18466-18527	62
trnaS1	3193	3257	3193-3257	65	tRNA-Ser	18126	18190	18126-18190	65	tRNA-Ser	3467	3531	3467-3531	65	tRNA-Ser	3806	3870	3806-3870	65	trnaS1	-	-	18537-18603	67
cox3	3260	4110	3260-4110	851	COX3	18193	19043	18193-19043	851	COX3	3534	4384	3534-4384	851	COX3	3873	4723	3873-4723	851	cox3	18506-19456	951	18605-19455	851
trnaF	4111	4173	4111-4173	63	tRNA-Phe	19044	19106	19044-19106	63	tRNA-Phe	4385	4447	4385-4447	63	tRNA-Phe	4724	4786	4724-4786	63	trnaF	19456-19518	63	19456-19518	63
trnaA	4190	4256	4190-4256	67	tRNA-Ala	19123	19188	19123-19188	66	tRNA-Ala	4448	4515	4448-4515	68	tRNA-Ala	4803	4868	4803-4868	66	trnaA	19537-19602	66	19537-19602	66
cox1	4493	6145	4493-6145	1653	COX1	1	1653	1-1653	1653	COX1	4801	6456	4801-6456	1656	COX1	5130	6782	5130-6782	1653	cox1	1-1806	1806	1-1806	1806
trnaN2			-	1				-	1	tRNA-Asn	6610	6680	6610-6680	71				-	1	trnaN2
trnaP	6167	6230	6167-6230	64	tRNA-Pro	1675	1738	1675-1738	64	tRNA-Pro	7915	7982	7915-7982	68	tRNA-Pro	6803	6866	6803-6866	64	trnaP	1828-1891	64	1828-1891	64
cox2	6231	7379	6231-7379	1149	COX2	1739	2878	1739-2878	1140	COX2	7983	9170	7983-9170	1188	COX2	6867	7883	6867-7883	1017	cox2	1892-2983	1092	1892-2983	1092
trnaR	7418	7482	7418-7482	65	tRNA-Arg	2917	2981	2917-2981	65	tRNA-Arg	9203	9267	9203-9267	65	tRNA-Arg	7890	7954	7890-7954	65	trnaR	2997-3061	65	2997-3061	65
cytb	7487	8620	7487-8620	1134	CYTB	2986	4119	2986-4119	1134	CYTB	9272	10405	9272-10405	1134	CYTB	7959	9092	7959-9092	1134	cytb	3065-4198	1134	3065-4198	1134
rrnL	8662	9857	8662-9857	1196	l-rRNA	4155	5350	4155-5350	1196	l-rRNA	10429	11627	10429-11627	1199	l-rRNA	9119	10309	9119-10309	1191	rrnL	4215-5433	1219	4199-5439	1241
atp8	9877	9990	9877-9990	114	ATP8	5370	5483	5370-5483	114	ATP8	11647	11763	11647-11763	117	ATP8	10329	10445	10329-10445	117	atp8	5440-5553	114	5440-5553	114
nad4	9995	11353	9995-11353	1359	ND4	5488	6846	5488-6846	1359	ND4	11764	13122	11764-13122	1359	ND4	10446	11804	10446-11804	1359	nad4	5570-6916	1347	5570-6916	1347
trnaH1	11374	11435	11374-11435	62	tRNA-His	6867	6927	6867-6927	61	tRNA-His	13143	13203	13143-13203	61	tRNA-His	11825	11885	11825-11885	61	trnaH1	6952-7013	62	6952-7013	62
trnaE	11436	11496	11436-11496	61	tRNA-Glu	6928	6989	6928-6989	62	tRNA-Glu	13204	13265	13204-13265	62	tRNA-Glu	11886	11948	11886-11948	63	trnaE	7013-7078	66	7014-7074	61
trnaS2	11497	11559	11497-11559	63	tRNA-Ser	6990	7052	6990-7052	63	tRNA-Ser	13266	13328	13266-13328	63	tRNA-Ser	11949	12011	11949-12011	63	trnaS2	7074-7137	64	7075-7137	63
atp6	11560	12273	11560-12273	714	ATP6	7053	7766	7053-7766	714	ATP6	13330	14043	13330-14043	714	ATP6	12012	12725	12012-12725	714	atp6	7138-7851	714	7138-7851	714
nad3	12370	12690	12370-12690	321	ND3	7863	8183	7863-8183	321	ND3	14142	14462	14142-14462	321	ND3	12823	13143	12823-13143	321	nad3	7974-8270	297	7947-8270	324
trnaQ	12702	12768	12702-12768	67	tRNA-Gln	8195	8261	8195-8261	67	tRNA-Gln	14475	14541	14475-14541	67	tRNA-Gln	13154	13220	13154-13220	67	trnaQ	8286-8352	67	8286-8352	67
trnaI	12773	12838	12773-12838	66	tRNA-Ile	8266	8331	8266-8331	66	tRNA-Ile	14546	14612	14546-14612	67	tRNA-Ile	13225	13291	13225-13291	67	trnaI	8357-8423	67	8357-8423	67
trnaK	12839	12905	12839-12905	67	tRNA-Lys	8332	8398	8332-8398	67	tRNA-Lys	14613	14680	14613-14680	68	tRNA-Lys	13292	13358	13292-13358	67	trnaK	8424-8490	67	8424-8490	67
trnaL2	12907	12970	12907-12970	64	tRNA-Leu	8400	8463	8400-8463	64	tRNA-Leu	14682	14745	14682-14745	64	tRNA-Leu	13360	13422	13360-13422	63	trnaL2	8492-8555	64	8492-8555	64
nad1	12971	13882	12971-13882	912	ND1	8464	9375	8464-9375	912	ND1	14749	15657	14749-15657	909	ND1	13423	14334	13423-14334	912	nad1	8556-9467	912	8556-9467	912
trnaV	13900	13961	13900-13961	62	tRNA-Val	9393	9454	9393-9454	62	tRNA-Val	15673	15734	15673-15734	62	tRNA-Val	14351	14413	14351-14413	63	trnaV	9486-9547	62	9486-9547	62
trnaN1	13962	14023	13962-14023	62	tRNA-Asn	9455	9516	9455-9516	62	tRNA-Asn	15735	15795	15735-15795	61	tRNA-Asn	14414	14475	14414-14475	62	trnaN1	9548-9609	62	9548-9609	62
nad5	14024	15724	14024-15724	1701	ND5	9517	11217	9517-11217	1701	ND5	15796	17496	15796-17496	1701	ND5	14476	16176	14476-16176	1701	nad5	9637-11310	1674	9637-11310	1674
trnaL1	15742	15804	15742-15804	63	tRNA-Leu	11236	11298	11236-11298	63	tRNA-Leu	17540	17601	17540-17601	62	tRNA-Leu	16191	16252	16191-16252	62	trnaL1	11325-11387	63	11325-11387	63
trnaW	15806	15870	15806-15870	65	tRNA-Trp	11300	11364	11300-11364	65	tRNA-Trp	17604	17668	17604-17668	65	tRNA-Trp	16253	16317	16253-16317	65	trnaW	11391-11455	65	11391-11455	65
trnaH2			-	1	tRNA-His	11452	11519	11452-11519	68				-	1				-	1	trnaH2
trnaK2			-	1				-	1	tRNA-Lys	18307	18369	18307-18369	63				-	1	trnaK2
trnaG2			-	1				-	1	tRNA-Gly	1	66	1-66	66				-	1	trnaG2
