# Supplementary material for: Comparative mitochondrial genomic analyses of three chemosynthetic vesicomyid clams from deep‐sea habitats
Source: Ecol Evol. 2018 Jun 27;8(15):7261–72. doi: 10.1002/ece3.4153 (PMC6106168; doi:10.1002/ece3.4153)
Supplement: Supplementary file 4 [file ECE3-8-7261-s004.xlsx]

## Sheet: Sheet1
Additional file 6 Start and stop codons of mitochondrial protein-coding genes of eight vesicomyid species
	stp6		atp8		cox1		cox2		cox3		cytb		nad1		nad2		nad3		nad4		nad4L		nad5		nad6
	start	stop	start	stop	start	stop	start	stop	start	stop	start	stop	start	stop	start	stop	start	stop	start	stop	start	stop	start	stop	start	stop
Archivesica sp.	ATG	TAA	ATA	TAA	ATA	TAG	ATG	TAA	ATG	TA	ATG	TAA	ATA	TAG	ATG	TAA	ATT	TAA	ATG	TAA	GTG	TAA	ATG	TAA	ATG	TAA
Ar. gigas	ATG	TAA	ATA	TAA	ATG	TAA	ATG	TAA	ATG	TA	ATG	TAA	ATA	TAG	ATG	TAG	ATT	TAA	ATG	TAA	GTG	TAA	ATA	TAA	ATG	TAA
Ar. Pacifica	ATG	TAA	ATG	TAA	ATG	TAG	ATG	TAG	ATG	TA	ATG	TAA	ATA	TAG	ATG	TAA	GTT	TAA	ATA	TAA	GTG	TAA	ATA	TAG	ATG	TAG
'Calyptogena' magnifica	ATG	TAA	ATG	TAA	ATA	TAG	ATG	TAA	ATG	TA	ATG	TAG	ATG	TAG	ATG	TAA	ATT	TAA	ATG	TAG	GTG	TAG	ATA	TAG	ATG	TAA
Abyssogena mariana	ATG	TAA	ATG	TAA	ATT	TAA	ATG	TAA	ATG	TA	ATG	TAG	GTG	TAG	ATG	TAA	ATT	TAG	ATG	TAA	GTG	TAA	GTG	TAG	ATG	TAG
Ab. phaseoliformis	ATG	TAA	ATG	TAA	ATT	TAA	ATG	TAA	ATG	TA	ATG	TAG	GTG	TAG	ATG	TAA	ATT	TAG	ATG	TAA	GTG	TAA	GTG	TAG	ATG	TAG
Isorropodon fossajaponicum	ATG	TAA	ATG	TAA	ATT	TAA	ATG	TAG	ATG	TA	ATG	TAG	ATT	TAA	ATG	TAA	ATT	TAG	ATG	TAA	GTG	TAA	GTG	TAA	ATT	TAG
Phreagena okutanii	ATG	TAA	GTG	TAG	ATT	TAA	ATG	TAA	ATG	TA	ATG	TAA	GTG	TAG	ATA	TAG	ATT	TAA	GTG	TAA	GTG	TAA	GTG	TAA	ATG	TAA
