# Supplementary material for: Comparative mitochondrial genomic analyses of three chemosynthetic vesicomyid clams from deep‐sea habitats
Source: Ecol Evol. 2018 Jun 27;8(15):7261–72. doi: 10.1002/ece3.4153 (PMC6106168; doi:10.1002/ece3.4153)
Supplement: Supplementary file 5 [file ECE3-8-7261-s005.xlsx]

## Sheet: Sheet1
Additional file 5 Codon usage for the 13 mitochondrial protein-coding genes of eight vesicomyid species
		Archivesica sp.				Ar. gigas				Ar. pacifica				'Calyptogena' magnifica				Abyssogena mariana				Ab. phaseoliformis				Isorropodon fossajaponicum				Phreagena okutanii
AA	Codon	n	%	RSCU		n	%	RSCU		n	%	RSCU		n	%	RSCU		n	%	RSCU		n	%	RSCU		n	%	RSCU		n	%	RSCU
Y	UAC	36	0.929752	0.46		39	1.00593	0.5		17	0.424894	0.22		24	0.610998	0.3		9	0.23172	0.12		13	0.334965	0.17		33	0.847458	0.43		34	0.887034	0.44
Y	UAU	119	3.07335	1.54		117	3.0178	1.5		141	3.52412	1.78		135	3.43686	1.7		145	3.73326	1.88		144	3.71038	1.83		121	3.10734	1.57		121	3.1568	1.56
W	UGA	60	1.54959	0.94		57	1.47021	0.89		61	1.52462	0.9		66	1.68024	1.05		75	1.931	1.2		73	1.88096	1.17		77	1.9774	1.23		52	1.35664	0.83
W	UGG	68	1.7562	1.06		71	1.83131	1.11		75	1.87453	1.1		60	1.52749	0.95		50	1.28733	0.8		52	1.33986	0.83		48	1.23267	0.77		74	1.9306	1.17
V	GUA	86	2.22107	0.83		77	1.98607	0.75		114	2.84929	1.07		102	2.59674	1.02		122	3.14109	1.27		124	3.19505	1.27		91	2.33693	0.98		79	2.06105	0.78
V	GUC	21	0.542355	0.2		25	0.644828	0.24		7	0.174956	0.07		16	0.407332	0.16		17	0.437693	0.18		13	0.334965	0.13		18	0.46225	0.19		25	0.652231	0.25
V	GUG	118	3.04752	1.14		122	3.14676	1.19		101	2.52437	0.95		103	2.6222	1.03		62	1.59629	0.65		61	1.57176	0.62		87	2.23421	0.93		122	3.18289	1.2
V	GUU	188	4.85537	1.82		187	4.82332	1.82		203	5.07373	1.91		180	4.58248	1.8		183	4.71164	1.91		194	4.99871	1.98		177	4.54545	1.9		181	4.72215	1.78
T	ACA	20	0.516529	0.69		16	0.41269	0.55		22	0.549863	0.79		24	0.610998	0.78		21	0.54068	0.7		21	0.541098	0.69		23	0.590652	0.79		21	0.547874	0.73
T	ACC	8	0.206612	0.28		6	0.154759	0.21		1	0.0249938	0.04		7	0.178208	0.23		2	0.0514933	0.07		0	0	0		3	0.0770416	0.1		7	0.182625	0.24
T	ACG	11	0.284091	0.38		10	0.257931	0.34		5	0.124969	0.18		9	0.229124	0.29		8	0.205973	0.27		10	0.257666	0.33		9	0.231125	0.31		7	0.182625	0.24
T	ACU	77	1.98864	2.66		84	2.16662	2.9		83	2.07448	2.99		83	2.11303	2.7		89	2.29145	2.97		91	2.34476	2.98		81	2.08012	2.79		80	2.08714	2.78
S	AGA	54	1.39463	1.09		58	1.496	1.17		77	1.92452	1.46		70	1.78208	1.37		98	2.52317	1.91		90	2.31899	1.75		85	2.18285	1.71		58	1.51318	1.2
S	AGC	23	0.594008	0.46		22	0.567449	0.45		8	0.19995	0.15		8	0.203666	0.16		6	0.15448	0.12		9	0.231899	0.17		17	0.436569	0.34		16	0.417428	0.33
S	AGG	87	2.2469	1.75		77	1.98607	1.56		70	1.74956	1.33		76	1.93483	1.49		59	1.51905	1.15		58	1.49446	1.13		57	1.46379	1.15		86	2.24367	1.77
S	AGU	49	1.2655	0.98		56	1.44442	1.13		77	1.92452	1.46		64	1.62933	1.25		60	1.5448	1.17		67	1.72636	1.3		52	1.33539	1.05		49	1.27837	1.01
S	UCA	27	0.697314	0.54		29	0.748001	0.59		34	0.849788	0.65		26	0.661914	0.51		35	0.901133	0.68		33	0.850296	0.64		42	1.07858	0.84		29	0.756588	0.6
S	UCC	18	0.464876	0.36		20	0.515863	0.41		8	0.19995	0.15		9	0.229124	0.18		10	0.257467	0.19		15	0.386498	0.29		9	0.231125	0.18		9	0.234803	0.19
S	UCG	15	0.387397	0.3		15	0.386897	0.3		11	0.274931	0.21		20	0.509165	0.39		7	0.180227	0.14		6	0.154599	0.12		14	0.359527	0.28		18	0.469606	0.37
S	UCU	125	3.22831	2.51		118	3.04359	2.39		136	3.39915	2.58		136	3.46232	2.66		136	3.50154	2.65		134	3.45272	2.6		122	3.13303	2.45		123	3.20897	2.54
R	CGA	22	0.568182	1.24		20	0.515863	1.14		22	0.549863	1.22		21	0.534623	1.12		25	0.643666	1.43		23	0.592631	1.33		24	0.616333	1.39		21	0.547874	1.24
R	CGC	9	0.232438	0.51		6	0.154759	0.34		1	0.0249938	0.06		4	0.101833	0.21		2	0.0514933	0.11		3	0.0772997	0.17		3	0.0770416	0.17		3	0.0782677	0.18
R	CGG	17	0.43905	0.96		16	0.41269	0.91		17	0.424894	0.94		19	0.483707	1.01		13	0.334706	0.74		13	0.334965	0.75		18	0.46225	1.04		16	0.417428	0.94
R	CGU	23	0.594008	1.3		28	0.722208	1.6		32	0.7998	1.78		31	0.789206	1.65		30	0.7724	1.71		30	0.772997	1.74		24	0.616333	1.39		28	0.730498	1.65
Q	CAA	28	0.72314	1.14		29	0.748001	1.18		34	0.849788	1.33		33	0.840122	1.35		35	0.901133	1.37		33	0.850296	1.27		32	0.821777	1.31		30	0.782677	1.22
Q	CAG	21	0.542355	0.86		20	0.515863	0.82		17	0.424894	0.67		16	0.407332	0.65		16	0.411946	0.63		19	0.489565	0.73		17	0.436569	0.69		19	0.495695	0.78
P	CCA	27	0.697314	0.95		23	0.593242	0.82		33	0.824794	1.16		24	0.610998	0.84		24	0.61792	0.86		23	0.592631	0.83		26	0.667694	0.87		22	0.573963	0.79
P	CCC	20	0.516529	0.7		17	0.438483	0.61		6	0.149963	0.21		14	0.356415	0.49		4	0.102987	0.14		8	0.206132	0.29		21	0.539291	0.7		14	0.365249	0.5
P	CCG	10	0.258264	0.35		15	0.386897	0.54		8	0.19995	0.28		15	0.381874	0.53		6	0.15448	0.21		11	0.283432	0.4		11	0.282486	0.37		13	0.33916	0.46
P	CCU	57	1.47211	2		57	1.47021	2.04		67	1.67458	2.35		61	1.55295	2.14		78	2.00824	2.79		69	1.77789	2.49		62	1.59219	2.07		63	1.64362	2.25
N	AAA	54	1.39463	1.12		54	1.39283	1.12		63	1.57461	1.13		61	1.55295	1.18		69	1.77652	1.23		68	1.75213	1.24		82	2.1058	1.32		58	1.51318	1.16
N	AAC	14	0.36157	0.29		12	0.309518	0.25		6	0.149963	0.11		7	0.178208	0.14		6	0.15448	0.11		4	0.103066	0.07		15	0.385208	0.24		13	0.33916	0.26
N	AAU	77	1.98864	1.59		79	2.03766	1.63		99	2.47438	1.77		87	2.21487	1.68		93	2.39444	1.66		92	2.37052	1.68		90	2.31125	1.44		79	2.06105	1.58
M	AUG	111	2.86674	1		108	2.78566	1		94	2.34941	1		114	2.90224	1		81	2.08548	1		79	2.03556	1		98	2.51669	1		98	2.55674	1
L	CUA	40	1.03306	0.45		40	1.03173	0.45		18	0.449888	0.21		24	0.610998	0.27		15	0.3862	0.17		16	0.412265	0.18		30	0.770416	0.34		42	1.09575	0.49
L	CUC	9	0.232438	0.1		11	0.283725	0.12		2	0.0499875	0.02		4	0.101833	0.05		2	0.0514933	0.02		2	0.0515331	0.02		8	0.205444	0.09		7	0.182625	0.08
L	CUG	16	0.413223	0.18		18	0.464277	0.2		7	0.174956	0.08		12	0.305499	0.14		10	0.257467	0.12		7	0.180366	0.08		16	0.410889	0.18		16	0.417428	0.18
L	CUU	61	1.57541	0.69		58	1.496	0.65		57	1.42464	0.66		72	1.83299	0.82		53	1.36457	0.62		56	1.44293	0.65		48	1.23267	0.54		57	1.48709	0.66
L	UUA	276	7.1281	3.12		273	7.04153	3.04		328	8.19795	3.78		284	7.23014	3.23		320	8.23893	3.72		315	8.11646	3.63		307	7.88392	3.47		257	6.70493	2.97
L	UUG	128	3.30579	1.45		138	3.55945	1.54		108	2.69933	1.25		132	3.36049	1.5		116	2.98661	1.35		124	3.19505	1.43		122	3.13303	1.38		140	3.65249	1.62
K	AAG	56	1.44628	1		53	1.36704	1		56	1.39965	1		50	1.27291	1		38	0.978373	1		38	0.979129	1		32	0.821777	1		53	1.38273	1
I	AUA	127	3.27996	1.12		133	3.43049	1.16		150	3.74906	1.18		135	3.43686	1.15		159	4.09372	1.17		159	4.09688	1.2		144	3.698	1.11		136	3.54813	1.18
I	AUC	20	0.516529	0.18		17	0.438483	0.15		8	0.19995	0.06		12	0.305499	0.1		3	0.07724	0.02		3	0.0772997	0.02		18	0.46225	0.14		14	0.365249	0.12
I	AUU	194	5.01033	1.71		193	4.97808	1.69		222	5.54861	1.75		205	5.21894	1.75		246	6.33368	1.81		237	6.10667	1.78		228	5.85516	1.75		195	5.0874	1.7
H	CAC	17	0.43905	0.51		14	0.361104	0.4		9	0.224944	0.25		17	0.43279	0.48		6	0.15448	0.18		7	0.180366	0.21		18	0.46225	0.5		22	0.573963	0.63
H	CAU	50	1.29132	1.49		56	1.44442	1.6		62	1.54961	1.75		54	1.37475	1.52		62	1.59629	1.82		61	1.57176	1.79		54	1.38675	1.5		48	1.25228	1.37
G	GGA	51	1.31715	0.59		54	1.39283	0.64		68	1.69958	0.76		69	1.75662	0.84		77	1.98249	0.93		81	2.08709	0.98		91	2.33693	1.08		47	1.22619	0.55
G	GGC	24	0.619835	0.28		26	0.670622	0.31		13	0.324919	0.15		17	0.43279	0.21		13	0.334706	0.16		14	0.360732	0.17		23	0.590652	0.27		25	0.652231	0.29
G	GGG	177	4.57128	2.05		176	4.53959	2.07		159	3.97401	1.78		153	3.89511	1.85		116	2.98661	1.41		114	2.93739	1.37		141	3.62096	1.67		176	4.5917	2.08
G	GGU	94	2.42769	1.09		84	2.16662	0.99		118	2.94926	1.32		91	2.3167	1.1		124	3.19258	1.5		123	3.16929	1.48		82	2.1058	0.97		91	2.37412	1.07
F	UUC	35	0.903926	0.19		38	0.980139	0.2		23	0.574856	0.11		34	0.86558	0.18		13	0.334706	0.07		15	0.386498	0.08		31	0.796097	0.16		47	1.22619	0.25
F	UUU	337	8.70351	1.81		340	8.76967	1.8		381	9.52262	1.89		354	9.01222	1.82		380	9.78373	1.93		374	9.63669	1.92		353	9.06523	1.84		331	8.63553	1.75
E	GAA	39	1.00723	0.71		47	1.21228	0.8		45	1.12472	0.81		53	1.34929	0.88		51	1.31308	0.94		48	1.23679	0.89		70	1.79764	1.24		53	1.38273	0.95
E	GAG	71	1.83368	1.29		70	1.80552	1.2		66	1.64959	1.19		67	1.7057	1.12		57	1.46756	1.06		60	1.54599	1.11		43	1.10426	0.76		59	1.53926	1.05
D	GAC	16	0.413223	0.36		19	0.49007	0.41		4	0.099975	0.08		7	0.178208	0.14		1	0.0257467	0.02		5	0.128833	0.1		20	0.513611	0.42		7	0.182625	0.16
D	GAU	74	1.91116	1.64		73	1.8829	1.59		98	2.44939	1.92		92	2.34216	1.86		96	2.47168	1.98		91	2.34476	1.9		75	1.92604	1.58		80	2.08714	1.84
C	UGC	20	0.516529	0.5		14	0.361104	0.36		6	0.149963	0.15		12	0.305499	0.3		10	0.257467	0.26		5	0.128833	0.13		15	0.385208	0.37		13	0.33916	0.33
C	UGU	60	1.54959	1.5		64	1.65076	1.64		74	1.84954	1.85		68	1.73116	1.7		68	1.75077	1.74		72	1.85519	1.87		66	1.69492	1.63		66	1.72189	1.67
A	GCA	38	0.981405	0.84		33	0.851174	0.74		36	0.899775	0.85		43	1.0947	0.93		37	0.952626	0.86		33	0.850296	0.77		31	0.796097	0.73		43	1.12184	0.94
A	GCC	16	0.413223	0.36		21	0.541656	0.47		8	0.19995	0.19		15	0.381874	0.32		5	0.128733	0.12		8	0.206132	0.19		12	0.308166	0.28		14	0.365249	0.31
A	GCG	32	0.826446	0.71		33	0.851174	0.74		19	0.474881	0.45		21	0.534623	0.45		19	0.489186	0.44		23	0.592631	0.54		22	0.564972	0.52		27	0.704409	0.59
A	GCU	94	2.42769	2.09		91	2.34718	2.04		106	2.64934	2.51		106	2.69857	2.29		111	2.85788	2.58		107	2.75702	2.5		105	2.69646	2.47		99	2.58283	2.16
		3872	100			3877	100			4001	100			3928	100			3884	100			3881	100			3894	100			3833	100
